# Supplementary material for: Electrically and mechanically driven rotation of polar spirals in a relaxor ferroelectric polymer
Source: Nat Commun. 2024 Jan 8;15:348. doi: 10.1038/s41467-023-44395-5 (PMC10774403; doi:10.1038/s41467-023-44395-5)
Supplement: Supplementary file 9 — Source Data [file 41467_2023_44395_MOESM9_ESM.zip]

Archive with 3 entries (3 files):
- Source Data Figure 2.xlsx
- Source Data Figure 3.xlsx
- Source Data Figure 4.xlsx
