# Supplementary material for: Electrically and mechanically driven rotation of polar spirals in a relaxor ferroelectric polymer
Source: Nat Commun. 2024 Jan 8;15:348. doi: 10.1038/s41467-023-44395-5 (PMC10774403; doi:10.1038/s41467-023-44395-5)
Supplement: Supplementary file 9 — Source Data [file 41467_2023_44395_MOESM9_ESM.zip › Source Data Figure 2.xlsx]

## Sheet: Fig2b
Sense of polar spirals	CW	Sense of polar spirals	CCW
Tip bias (V)	Rotational angle (°)	Tip bias (V)	Rotational angle (°)
0	0	0	0
-3	-1.61997	-3	0
-6	0	-6	0
-9	21.0597	-9	-19.3232
-10	37.2595	-10	-53.062
-11	66.4191	-11	-83.7338
-12	84.2389	-12	-131.428

## Sheet: Fig2c
Sense of polar spirals	CW	Sense of polar spirals	CCW
Tip force (nN)	Rotational angle (°)	Tip force (nN)	Rotational angle (°)
0	0	0	0
2.92521	0	2.66441	0
5.85041	1.27094	5.32883	0
8.77562	3.81282	7.99324	-1.19465
11.7008	12.7094	10.6577	-4.7786
14.626	39.3992	13.3221	-11.9465
17.5512	90.237	15.9865	-32.9723
20.4765	155.055	18.6509	-84.2227
23.4017	235.565	21.3153	-132.248
