# Supplementary material for: Electrically and mechanically driven rotation of polar spirals in a relaxor ferroelectric polymer
Source: Nat Commun. 2024 Jan 8;15:348. doi: 10.1038/s41467-023-44395-5 (PMC10774403; doi:10.1038/s41467-023-44395-5)
Supplement: Supplementary file 9 — Source Data [file 41467_2023_44395_MOESM9_ESM.zip › Source Data Figure 3.xlsx]

## Sheet: Fig.3a
Q (nm-1)	Data (a.u.)	Q (nm-1)	Fitted intensity (a.u.)	Q (nm-1)	Fitted trans-planar (a.u.)	Q (nm-1)	Fitted 3/1 helical (a.u.)
11.9873	25.6534	11.9783	23.5175	11.8931	23.5169	11.9549	23.5168
12.0221	26.2444	12.0156	23.5182	12.3491	23.7605	12.1932	23.5168
12.0569	23.1516	12.0529	23.5194	12.3889	23.9297	12.4315	23.5168
12.0917	22.0205	12.0901	23.5218	12.4657	24.6003	12.6699	23.5183
12.1265	26.1015	12.1274	23.526	12.5389	26.0617	12.688	23.5201
12.1614	25.9501	12.1647	23.5334	12.6085	28.9236	12.7228	23.5307
12.1962	28.3492	12.202	23.5463	12.6746	34.0081	12.7559	23.5661
12.231	27.3888	12.2392	23.5683	12.7373	42.2768	12.7872	23.6658
12.2658	28.7899	12.2765	23.6055	12.7967	54.6867	12.8169	23.9069
12.3006	28.113	12.3138	23.667	12.8529	72.0066	12.8449	24.4153
12.3354	28.6464	12.351	23.7669	12.906	94.6418	12.8713	25.3633
12.3703	27.1638	12.3883	23.9264	12.956	122.519	12.8961	26.9462
12.4051	32.2585	12.4256	24.1767	13.0032	155.064	12.9194	29.3404
12.4399	29.9842	12.4628	24.5629	13.0474	191.268	12.9413	32.6562
12.4747	34.1659	12.5001	25.1478	13.0889	229.829	12.9618	36.9013
12.5095	33.6209	12.5374	26.0186	13.1277	269.323	12.9809	41.9694
12.5444	35.958	12.5746	27.2918	13.1639	308.368	12.9987	47.6554
12.5792	33.3418	12.6119	29.1202	13.1977	345.754	13.0152	53.6921
12.614	33.7559	12.6492	31.6991	13.229	380.529	13.0305	59.7944
12.6488	37.7192	12.6864	35.2722	13.258	412.03	13.0446	65.6992
12.6836	43.058	12.7237	40.1375	13.2848	439.882	13.0576	71.1942
12.7185	45.9383	12.761	46.6593	13.3094	463.96	13.0695	76.1315
12.7533	50.1679	12.7982	55.2958	13.332	484.343	13.0804	80.429
12.7881	57.2186	12.8355	66.6602	13.3526	501.258	13.0903	84.0625
12.8229	66.915	12.8728	81.6201	13.3713	515.027	13.0992	87.0526
12.8577	75.3033	12.9101	101.384	13.3883	526.026	13.1073	89.4514
12.8925	93.4368	12.9473	127.427	13.4036	534.649	13.1145	91.3288
12.9274	111.647	12.9846	161.042	13.4172	541.28	13.1209	92.7629
12.9622	140.566	13.0219	202.481	13.4294	546.279	13.1265	93.8316
12.997	175.197	13.0591	250.035	13.4401	549.968	13.1315	94.6078
13.0318	215.398	13.0964	299.84	13.4495	552.628	13.1358	95.1563
13.0666	258.909	13.1337	346.993	13.4576	554.498	13.1394	95.5322
13.1015	307.252	13.1709	387.615	13.4646	555.776	13.1425	95.7813
13.1363	346.924	13.2082	420.551	13.4705	556.62	13.1451	95.94
13.1711	386.367	13.2455	447.444	13.4754	557.157	13.1473	96.0366
13.2059	420.618	13.2827	471.15	13.4794	557.484	13.149	96.0921
13.2407	446.454	13.32	493.733	13.4826	557.672	13.1503	96.1219
13.2756	468.753	13.3573	515.372	13.4852	557.772	13.1513	96.1366
13.3104	488.455	13.3945	534.58	13.4871	557.822	13.152	96.143
13.3452	504.003	13.4318	549.165	13.4884	557.843	13.1525	96.1454
13.38	524.167	13.4691	557.152	13.4893	557.852	13.1528	96.1461
13.4148	540.244	13.5063	557.264	13.4899	557.854	13.1529	96.1462
13.4497	549.987	13.5436	549.01	13.4901	557.854	13.153	96.1462
13.4845	553.312	13.5809	532.571	13.4902	557.854	13.153	96.1462
13.5193	554.848	13.6181	508.653	13.4903	557.854	13.153	96.1462
13.5541	546.206	13.6554	478.341	13.4903	557.854	13.1531	96.1462
13.5889	527.687	13.6927	442.985	13.4904	557.854	13.1533	96.1459
13.6237	509.725	13.73	404.081	13.4906	557.854	13.1537	96.1447
13.6586	477.982	13.7672	363.166	13.4911	557.852	13.1543	96.1402
13.6934	447.55	13.8045	321.716	13.492	557.845	13.1553	96.1284
13.7282	412.098	13.8418	281.063	13.4932	557.826	13.1567	96.1012
13.763	370.348	13.879	242.332	13.495	557.783	13.1585	96.0459
13.7978	330.24	13.9163	206.4	13.4974	557.696	13.1608	95.943
13.8327	291.492	13.9536	173.88	13.5003	557.534	13.1637	95.7644
13.8675	252.552	13.9908	145.131	13.5041	557.251	13.1672	95.4711
13.9023	215.546	14.0281	120.278	13.5087	556.786	13.1714	95.0119
13.9371	185.434	14.0654	99.2506	13.5142	556.055	13.1764	94.3215
13.9719	157.972	14.1026	81.828	13.5206	554.948	13.1823	93.3198
14.0068	132.892	14.1399	67.6828	13.5282	553.328	13.189	91.9134
14.0416	106.111	14.1772	56.4244	13.5369	551.021	13.1967	89.9985
14.0764	92.278	14.2144	47.6369	13.5469	547.82	13.2054	87.4684
14.1112	77.4444	14.2517	40.9082	13.5582	543.478	13.2152	84.2245
14.146	64.3579	14.289	35.8525	13.5709	537.709	13.2262	80.1934
14.1808	51.3341	14.3262	32.124	13.5851	530.192	13.2384	75.3477
14.2157	41.9566	14.3635	29.4248	13.6009	520.578	13.2518	69.729
14.2505	35.2228	14.4008	27.506	13.6183	508.502	13.2666	63.4686
14.2853	31.6937	14.4381	26.1666	13.6375	493.604	13.2829	56.7976
14.3201	25.8908	14.4753	25.2482	13.6585	475.552	13.3005	50.0381
14.3549	25.1363	14.5126	24.6297	13.6814	454.081	13.3198	43.5693
14.3898	18.4556	14.5499	24.2205	13.7064	429.036	13.3406	37.7686
14.4246	16.4021	14.5871	23.9545	13.7333	400.416	13.3631	32.9387
14.4594	16.4822	14.6244	23.7846	13.7625	368.424	13.3873	29.2429
14.4942	16.9636	14.6617	23.678	13.7939	333.504	13.4133	26.674
14.529	14.1244	14.6989	23.6123	13.8276	296.368	13.4412	25.0732
14.5639	13.1799	14.7362	23.5724	13.8637	257.985	13.471	24.1917
14.5987	12.7355	14.7735	23.5486	13.9023	219.538	13.5028	23.7696
14.6335	6.4481	14.8107	23.5347	13.9435	182.339	13.5366	23.597
14.6683	10.5447	14.848	23.5267	13.9873	147.702	13.5725	23.5379
14.7031	10.3466	14.8853	23.5222	14.0338	116.789	13.6106	23.5213
14.7379	5.57862	14.9225	23.5197	14.0832	90.4664	13.651	23.5175
14.7728	8.22259	14.9598	23.5183	14.1355	69.1869	13.6937	23.5169
14.8076	7.89437	14.9971	23.5176	14.1908	52.9455	13.7387	23.5168
14.8424	6.70314	15.0343	23.5172	14.2492	41.3118	13.7862	23.5168
14.8772	7.36051			14.3107	33.5423	13.8108	23.5168
14.912	6.42729			14.3754	28.7388	14.2239	23.5168
14.9469	4.89276			14.4435	26.0106	14.6369	23.5168
14.9817	2.47883			14.5149	24.5988	15.05	23.5168
15.0165	1.15821			14.5519	24.2023
				14.9285	23.5194
				15.3051	23.5168

## Sheet: Fig.3f
Time steps	Landau (J m-3)	Gradient (J m-3)	Electric (J m-3)	Elastic (J m-3)
1	-867.94	935.07	21.881	30915
2	-901.98	883.16	20.804	30916
4	-928.97	817.97	18.992	30911
8	-938.07	754.64	16.968	30882
20	-926.017	683.152	-1.63234	30781.3
30	-918.065	669.326	-10.9665	30720.3
40	-912.636	660.721	-18.9706	30683.6
50	-908.377	655.127	-26.5825	30659.7
60	-907.286	647.213	-33.377	30651
70	-905.863	641.484	-40.5309	30644
80	-906.098	634.146	-47.4516	30643.2
90	-906.982	625.869	-54.4172	30645.8
100	-908.373	616.55	-61.3413	30650.9
110	-910.442	605.924	-67.9238	30659
120	-912.283	594.915	-74.6505	30667.6
130	-914.238	583.071	-81.1831	30677.7
140	-916.216	570.619	-87.4911	30688.8
150	-918.122	557.689	-93.4601	30700.8
160	-919.985	544.757	-99.2257	30713.2
170	-921.716	531.798	-104.674	30725.9
180	-923.183	518.741	-109.638	30738.8
190	-924.671	506.506	-114.409	30751.4
200	-926.014	494.677	-118.844	30763.8
210	-927.202	483.333	-122.933	30775.8
220	-928.249	472.58	-126.687	30787.5
230	-929.029	461.941	-129.876	30798.9
240	-929.936	452.811	-133.069	30809.3
250	-930.556	443.822	-135.717	30819.3
260	-931.196	436.366	-138.356	30828
270	-931.769	429.304	-140.727	30836.3
280	-932.283	422.743	-142.867	30844.1
290	-932.746	416.73	-144.816	30851.3
300	-933.172	411.116	-146.645	30858.1
310	-933.561	405.94	-148.328	30864.4
320	-933.913	401.215	-149.864	30870.3
330	-934.232	396.919	-151.267	30875.6
340	-934.518	393.031	-152.547	30880.5
350	-934.775	389.516	-153.718	30885
360	-935.007	386.347	-154.786	30889
370	-935.215	383.489	-155.763	30892.7
380	-935.403	380.908	-156.659	30896
390	-935.573	378.572	-157.483	30899
400	-935.727	376.455	-158.241	30901.8
410	-935.866	374.534	-158.94	30904.3
420	-935.993	372.789	-159.585	30906.6
430	-936.109	371.203	-160.181	30908.7
440	-936.215	369.76	-160.733	30910.6
450	-936.312	368.447	-161.245	30912.4
460	-936.4	367.249	-161.72	30914
470	-936.482	366.156	-162.163	30915.4
480	-936.558	365.157	-162.574	30916.8
490	-936.628	364.244	-162.959	30918
500	-936.694	363.408	-163.318	30919.1
510	-936.755	362.641	-163.654	30920.2
520	-936.813	361.938	-163.969	30921.1
530	-936.868	361.292	-164.265	30922
540	-936.92	360.698	-164.544	30922.8
550	-936.97	360.152	-164.807	30923.5
560	-937.019	359.648	-165.054	30924.2
570	-937.066	359.182	-165.288	30924.8
580	-937.111	358.755	-165.511	30925.4
590	-937.159	358.352	-165.719	30926
600	-937.206	357.979	-165.917	30926.5
610	-937.246	357.649	-166.111	30926.9
620	-937.291	357.334	-166.293	30927.3
630	-937.336	357.038	-166.465	30927.7
640	-937.382	356.763	-166.629	30928.1
650	-937.428	356.507	-166.786	30928.5
660	-937.473	356.267	-166.936	30928.8
670	-937.519	356.042	-167.079	30929.1
680	-937.564	355.83	-167.216	30929.4
690	-937.608	355.63	-167.347	30929.6
700	-937.651	355.44	-167.473	30929.9
710	-937.693	355.259	-167.594	30930.1
720	-937.732	355.085	-167.71	30930.3
730	-937.77	354.917	-167.823	30930.5
740	-937.807	354.755	-167.932	30930.7
750	-937.842	354.597	-168.039	30930.9
760	-937.876	354.444	-168.142	30931
770	-937.908	354.295	-168.244	30931.2
780	-937.939	354.146	-168.343	30931.3
790	-937.969	353.999	-168.439	30931.5
800	-937.992	353.86	-168.534	30931.6
810	-938.02	353.711	-168.624	30931.7
820	-938.036	353.574	-168.714	30931.8
830	-938.048	353.434	-168.802	30931.9
840	-938.058	353.297	-168.887	30932.1
850	-938.064	353.163	-168.97	30932.2
860	-938.068	353.032	-169.049	30932.3
870	-938.068	352.907	-169.127	30932.3
880	-938.066	352.787	-169.204	30932.4
890	-938.062	352.67	-169.279	30932.5
900	-938.055	352.559	-169.352	30932.6
910	-938.047	352.448	-169.424	30932.7
920	-938.036	352.344	-169.495	30932.7
930	-938.028	352.237	-169.563	30932.8
940	-938.01	352.145	-169.634	30932.9
950	-937.993	352.05	-169.703	30932.9
960	-937.977	351.958	-169.772	30933
970	-937.96	351.868	-169.84	30933
980	-937.955	351.766	-169.903	30933.1
990	-937.943	351.672	-169.968	30933.1
1000	-937.929	351.582	-170.033	30933.2
