# Supplementary material for: Electrically and mechanically driven rotation of polar spirals in a relaxor ferroelectric polymer
Source: Nat Commun. 2024 Jan 8;15:348. doi: 10.1038/s41467-023-44395-5 (PMC10774403; doi:10.1038/s41467-023-44395-5)
Supplement: Supplementary file 9 — Source Data [file 41467_2023_44395_MOESM9_ESM.zip › Source Data Figure 4.xlsx]

## Sheet: Fig.4
Retention time (weeks)	Retention rate (%)
	Continuously rotated polar spiral	Switched domain
0	100	100
6	99.0991	92.3977
7	100.901	92.9825
9	100	90.6433
11	100	91.2281
13	100.901	88.3041
15	100	88.8889
17	100	90.462
19	100	87.9708
21	100	86.7749
23	98.1982	84.4788
25	100	86.076
